# Supplementary material for: Explorative Image Analysis of Methylene Blue Interactions with Gelatin in Polypropylene Nonwoven Fabric Membranes: A Potential Future Tool for the Characterization of the Diffusion Process
Source: Gels. 2023 Nov 9;9(11):888. doi: 10.3390/gels9110888 (PMC10671130; doi:10.3390/gels9110888)
Supplement: Supplementary file 1 [file gels-09-00888-s001.zip]

Archive with 1 entries (1 files):
- gels-2550426-supplementary.pdf
